# Supplementary material for: Validation of commercially available sphingosine kinase 2 antibodies for use in immunoblotting, immunoprecipitation and immunofluorescence
Source: F1000Res. 2017 Mar 23;5:2825. Originally published 2016 Dec 6. [Version 2] doi: 10.12688/f1000research.10336.2 (PMC5200942; doi:10.12688/f1000research.10336.2)
Supplement: Raw images of all experimental replicates for Figure 1, immunoblotting experiments [file f1000research-5-12120-s0000.tgz]

Archive with 1 entries (1 files):
- 809ffae4-a45f-4eea-9d2d-8501140ba861_Dataset_1.ppt
